# Supplementary material for: Usefulness of the Trabecular Bone Score in Assessing the Risk of Vertebral Fractures in Patients with Cirrhosis
Source: J Clin Med. 2022 Mar 12;11(6):1562. doi: 10.3390/jcm11061562 (PMC8954474; doi:10.3390/jcm11061562)
Supplement: Supplementary file 1 [file jcm-11-01562-s001.zip]

Archive with 1 entries (1 files):
- jcm-1572738-supplementary.pdf
